# Supplementary material for: Efficacy of Anti-VEGF therapy for different OCT Patterns in diabetic macular edema and the correlation between ellipsoid zone integrity and visual acuity
Source: Sci Rep. 2026 Apr 3;16:15903. doi: 10.1038/s41598-026-47416-7 (PMC13194788; doi:10.1038/s41598-026-47416-7)
Supplement: Supplementary file 1 — Supplementary Material 1 [file 41598_2026_47416_MOESM1_ESM.xlsx]

## Sheet: 1DRT GROUP
NAME	GENDER	AGE	Duration of Diabetes	Number of Injections	HbA1C	PDR(1)/NPDR(2)	EZ（0/1/2）	LogMARBCVA(Baseline)	LogMARBCVA(3 Months)	LogMARBCVA(6 Months)	LogMARBCVA(12 Months)	CMT(Baseline)	CMT(3 Months)	CMT(6 Months)	CMT(12 Months)
DRT1	MALE	69	12	3	6.5	1	0	0.3	0.2	0.1	0.2	418	291	253	278
DRT2	MALE	54	6	4	7.2	2	0	0.4	0.2	0.1	0.1	349	267	282	294
DRT3	FEMALE	49	12	5	7.8	1	0	0.4	0.3	0.2	0.3	363	310	300	287
DRT4	FEMALE	71	12	3	6.2	2	0	0.5	0.4	0.3	0.3	400	251	278	289
DRT5	FEMALE	54	5	5	8.6	1	1	0.8	0.7	0.4	0.3	305	195	207	388
DRT6	FEMALE	54	9	5	7.5	2	1	0.7	0.5	0.3	0.2	421	286	280	273
DRT7	MALE	52	7	4	7.2	2	0	0.6	0.4	0.3	0.4	310	198	191	275
DRT8	MALE	52	7	4	7.8	1	0	0.5	0.5	0.2	0.2	342	300	298	219
DRT9	FEMALE	66	10	2	7.9	2	0	0.3	0.3	0.2	0.3	312	231	253	256
DRT10	FEMALE	66	5	2	6.9	2	1	0.5	0.4	0.3	0.3	420	337	320	298
DRT11	FEMALE	75	5	3	7.1	2	0	0.6	0.3	0.3	0.2	485	222	210	204
DRT12	FEMALE	41	12	2	7.3	1	1	0.5	0.3	0.2	0.3	373	333	240	239
DRT13	FEMALE	37	12	4	7.5	2	1	0.5	0.3	0.3	0.4	398	182	203	210
DRT14	MALE	70	10	1	8.2	1	0	0.4	0.3	0.2	0.2	395	365	334	270
DRT15	MALE	53	11	3	8.4	1	0	0.5	0.4	0.3	0.4	379	374	718	362
DRT16	MALE	53	8	3	8.3	2	1	0.6	0.5	0.3	0.4	498	451	597	390
DRT17	FEMALE	48	12	4	7.8	2	1	0.3	0.1	0.1	0.2	444	401	302	284
DRT18	FEMALE	71	8	4	7.6	2	0	0.4	0.2	0.1	0.2	435	178	180	180
DRT19	FEMALE	56	6	2	7.2	1	0	0.5	0.2	0.2	0.3	422	405	454	421
DRT20	MALE	60	9	2	7.1	1	0	0.6	0.4	0.2	0.3	411	319	307	326
DRT21	FEMALE	60	9	3	8	2	0	0.5	0.2	0.2	0.2	331	309	215	205
DRT22	FEMALE	47	11	4	7.5	1	2	1	0.7	0.7	0.8	291	219	250	261
DRT23	FEMALE	47	4	4	7.8	1	0	0.4	0.2	0.2	0.3	279	255	275	260
DRT24	MALE	45	9	5	7.1	2	1	0.8	0.3	0.3	0.4	387	274	234	229
DRT25	FEMALE	42	8	5	6.9	1	1	0.7	0.3	0.4	0.3	367	339	270	214
DRT26	FEMALE	42	12	5	7	2	0	0.4	0.3	0.2	0.3	397	332	258	232
DRT27	MALE	53	12	5	7.5	2	1	0.5	0.4	0.3	0.4	507	426	358	327
DRT28	MALE	53	12	4	7.9	2	1	0.5	0.4	0.3	0.4	359	388	366	261
DRT29	FEMALE	60	7	2	7.6	1	0	0.5	0.3	0.2	0.3	457	378	285	239

## Sheet: 2CME GROUP
NAME	GENDER	AGE	Duration of Diabetes	Number of Injections	HbA1C	PDR(1)/NPDR(2)	EZ（0/1/2）	LogMARBCVA(Baseline)	LogMARBCVA(3 Months)	LogMARBCVA(6 Months)	LogMARBCVA(12 Months)	CMT(Baseline)	CMT(3 Months)	CMT(6 Months)	CMT(12 Months)
CME1	FEMALE	47	8	4	6.5	2	1	0.7	0.4	0.3	0.3	491	319	250	261
CME2	FEMALE	47	5	4	7.5	1	1	0.8	0.5	0.4	0.4	479	275	255	260
CME3	FEMALE	45	7	5	7.7	1	0	0.5	0.3	0.3	0.4	387	274	234	229
CME4	MALE	42	9	5	7.9	2	1	0.7	0.5	0.4	0.4	467	339	270	214
CME5	FEMALE	42	7	5	8.5	2	2	1	0.8	0.7	0.8	397	332	258	232
CME6	FEMALE	53	8	5	8.9	1	1	0.9	0.7	0.8	0.7	527	414	364	326
CME7	MALE	53	6	5	7.6	1	0	0.7	0.4	0.4	0.4	545	388	366	261
CME8	MALE	60	12	4	9.5	2	0	0.4	0.3	0.4	0.3	457	378	285	239
CME9	FEMALE	36	6	4	9	2	1	0.7	0.5	0.4	0.4	454	397	341	210
CME10	FEMALE	71	10	4	8.6	2	1	0.5	0.4	0.5	0.4	446	383	307	264
CME11	FEMALE	72	20	4	8.1	2	2	0.8	0.5	0.4	0.3	472	359	191	195
CME12	FEMALE	56	8	3	8.5	1	0	0.3	0.2	0.2	0.3	393	245	260	256
CME13	MALE	47	5	3	9.3	1	0	0.4	0.3	0.3	0.4	480	367	225	225
CME14	FEMALE	47	6	3	6.8	1	1	0.7	0.4	0.3	0.4	509	374	270	276
CME15	FEMALE	64	8	4	6.5	2	1	0.4	0.2	0.2	0.3	508	375	337	289
CME16	FEMALE	64	9	4	7.6	2	1	0.5	0.3	0.3	0.4	473	382	327	317
CME17	FEMALE	78	4	5	7.9	2	2	0.8	0.7	0.5	0.5	421	379	284	278
CME18	FEMALE	65	10	2	8.1	2	2	0.9	0.7	0.5	0.7	381	275	255	219
CME19	FEMALE	62	10	2	8.6	2	1	0.5	0.4	0.3	0.4	387	274	234	229
CME20	MALE	58	11	3	8.1	1	0	0.4	0.3	0.3	0.3	367	339	270	214
CME21	MALE	58	10	3	8.9	1	1	0.5	0.3	0.2	0.3	397	332	258	232
CME22	MALE	60	8	3	9.4	2	1	0.5	0.2	0.2	0.3	456	325	290	216
CME23	MALE	49	7	4	7.8	2	1	0.7	0.3	0.3	0.3	545	388	366	261
CME24	MALE	49	11	3	8.7	2	0	0.7	0.4	0.3	0.4	457	378	285	239
CME25	MALE	69	12	3	9	1	0	0.6	0.4	0.3	0.4	498	397	341	252
CME26	FEMALE	69	4	2	7.1	2	1	0.5	0.3	0.2	0.3	506	383	307	264
CME27	FEMALE	60	5	2	6.5	1	1	0.5	0.4	0.3	0.4	472	356	359	268
CME28	MALE	53	10	2	9.5	2	1	0.7	0.5	0.3	0.5	493	345	360	356
CME29	FEMALE	42	4	3	6.7	1	0	0.6	0.6	0.4	0.5	498	384	284	278
CME30	MALE	50	6	3	7	1	0	0.9	0.7	0.5	0.7	410	278	256	241

## Sheet: 3NSD GROUP
NAME	GENDER	AGE	Duration of Diabetes	Number of Injections	HbA1C	PDR(1)/NPDR(2)	EZ（0/1/2）	LogMARBCVA(Baseline)	LogMARBCVA(3 Months)	LogMARBCVA(6 Months)	LogMARBCVA(12 Months)	CMT(Baseline)	CMT(3 Months)	CMT(6 Months)	CMT(12 Months)
NSD1	男	65	9	4	9.9	1	2	0.9	0.5	0.4	0.4	546	483	307	264
NSD2	男	62	9	4	10.3	1	2	0.7	0.5	0.5	0.5	572	259	191	195
NSD3	女	54	9	5	12.1	1	1	0.5	0.3	0.3	0.3	593	445	360	256
NSD4	男	67	8	5	6.7	2	1	0.6	0.5	0.4	0.3	580	367	225	225
NSD5	男	48	9	5	7.5	2	0	0.3	0.2	0.2	0.2	509	474	270	276
NSD6	女	67	12	5	7.9	1	2	1	1	1	0.8	608	475	337	289
NSD7	男	68	8	5	8.2	1	1	0.9	0.4	0.3	0.4	573	482	327	317
NSD8	男	54	12	4	8.9	1	1	0.8	0.5	0.4	0.5	421	379	284	278
NSD9	男	54	12	4	9.4	2	1	1	0.9	1	0.9	645	388	366	261
NSD10	男	56	10	4	9.4	1	0	0.9	0.7	0.4	0.4	457	378	285	239
NSD11	女	54	6	4	10.2	2	2	1	0.7	0.7	0.8	598	397	341	252
NSD12	男	54	7	3	8.6	1	2	0.9	0.7	0.8	0.7	546	483	307	264
NSD13	男	46	5	3	7.9	2	1	1	0.7	0.5	0.5	572	456	359	268
NSD14	男	72	5	3	8.4	1	2	0.8	0.7	0.5	0.7	593	545	460	356
NSD15	男	56	11	4	9.1	2	2	0.7	0.8	0.5	0.5	598	384	284	278
NSD16	女	70	5	4	9.6	1	1	0.6	0.4	0.3	0.3	535	178	180	180
NSD17	女	38	10	5	10.2	1	2	0.7	0.4	0.3	0.3	422	405	454	291
NSD18	男	54	5	6	11.6	2	2	1	1	0.8	0.5	511	319	307	326
NSD19	男	69	6	2	9.6	2	1	0.8	0.7	0.4	0.5	506	195	207	288
NSD20	女	66	12	6	8.9	2	1	0.8	0.7	0.5	0.3	491	268	280	219
NSD21	男	68	12	3	9.8	1	1	0.5	0.4	0.4	0.3	578	456	356	268
NSD22	女	61	6	3	10.2	1	0	0.4	0.2	0.1	0.1	498	305	268	305
NSD23	男	48	9	4	11	1	1	0.7	0.3	0.3	0.3	456	305	268	286
NSD24	男	46	10	3	8.7	2	2	0.9	0.8	0.7	0.5	398	298	256	298
NSD25	男	60	12	3	8.6	2	1	0.5	0.3	0.4	0.3	405	306	301	298
NSD26	女	72	8	2	6.3	1	0	0.7	0.5	0.5	0.4	432	356	265	266
NSD27	男	61	5	2	9	2	1	0.5	0.3	0.3	0.4	489	356	305	298
NSD28	男	60	8	2	8.9	1	2	0.8	0.5	0.7	0.6	398	300	268	235
NSD29	男	55	8	3	7.5	2	1	0.8	0.6	0.5	0.5	578	365	356	267
NSD30	男	58	12	3	8.6	2	2	0.9	0.8	0.7	0.5	516	389	325	320
NSD31	女	67	12	6	10.1	1	2	0.5	0.5	0.4	0.4	536	345	300	269

## Sheet: DRT-BCVA
NAME	BCVA(Baseline)	BCVA(3 Months)	BCVA(6 Months)	BCVA(12 Months)	LogMARBCVA(Baseline)	LogMARBCVA(3 Months)	LogMARBCVA(6 Months)	LogMARBCVA(12 Months)
DRT1	0.5	0.6	0.8	0.6	0.3	0.2	0.1	0.2
DRT2	0.4	0.6	0.8	0.8	0.4	0.2	0.1	0.1
DRT3	0.4	0.5	0.6	0.5	0.4	0.3	0.2	0.3
DRT4	0.3	0.4	0.5	0.5	0.5	0.4	0.3	0.3
DRT5	0.15	0.2	0.4	0.5	0.8	0.7	0.4	0.3
DRT6	0.2	0.3	0.5	0.6	0.7	0.5	0.3	0.2
DRT7	0.25	0.4	0.5	0.4	0.6	0.4	0.3	0.4
DRT8	0.3	0.3	0.6	0.6	0.5	0.5	0.2	0.2
DRT9	0.5	0.5	0.6	0.5	0.3	0.3	0.2	0.3
DRT10	0.3	0.4	0.5	0.5	0.5	0.4	0.3	0.3
DRT11	0.25	0.5	0.5	0.6	0.6	0.3	0.3	0.2
DRT12	0.3	0.5	0.6	0.5	0.5	0.3	0.2	0.3
DRT13	0.3	0.5	0.5	0.4	0.5	0.3	0.3	0.4
DRT14	0.4	0.5	0.6	0.6	0.4	0.3	0.2	0.2
DRT15	0.3	0.4	0.5	0.4	0.5	0.4	0.3	0.4
DRT16	0.25	0.3	0.5	0.4	0.6	0.5	0.3	0.4
DRT17	0.5	0.8	0.8	0.6	0.3	0.1	0.1	0.2
DRT18	0.4	0.6	0.8	0.6	0.4	0.2	0.1	0.2
DRT19	0.3	0.6	0.6	0.5	0.5	0.2	0.2	0.3
DRT20	0.25	0.4	0.6	0.5	0.6	0.4	0.2	0.3
DRT21	0.3	0.6	0.6	0.6	0.5	0.2	0.2	0.2
DRT22	0.1	0.2	0.2	0.15	1	0.7	0.7	0.8
DRT23	0.4	0.6	0.6	0.5	0.4	0.2	0.2	0.3
DRT24	0.15	0.5	0.5	0.4	0.8	0.3	0.3	0.4
DRT25	0.2	0.5	0.4	0.5	0.7	0.3	0.4	0.3
DRT26	0.4	0.5	0.6	0.5	0.4	0.3	0.2	0.3
DRT27	0.3	0.4	0.5	0.4	0.5	0.4	0.3	0.4
DRT28	0.3	0.4	0.5	0.4	0.5	0.4	0.3	0.4
DRT29	0.3	0.5	0.6	0.5	0.5	0.3	0.2	0.3

## Sheet: CME-BCVA
NAME	BCVA(Baseline)	BCVA(3 Months)	BCVA(6 Months)	BCVA(12 Months)	LogMARBCVA(Baseline)	LogMARBCVA(3 Months)	LogMARBCVA(6 Months)	LogMARBCVA(12 Months)
CME1	0.2	0.4	0.5	0.5	0.7	0.4	0.3	0.3
CME2	0.15	0.3	0.4	0.4	0.8	0.5	0.4	0.4
CME3	0.3	0.5	0.5	0.4	0.5	0.3	0.3	0.4
CME4	0.12	0.3	0.4	0.4	0.7	0.5	0.4	0.4
CME5	0.1	0.15	0.2	0.15	1	0.8	0.7	0.8
CME6	0.12	0.2	0.15	0.2	0.9	0.7	0.8	0.7
CME7	0.2	0.4	0.4	0.4	0.7	0.4	0.4	0.4
CME8	0.4	0.5	0.4	0.5	0.4	0.3	0.4	0.3
CME9	0.2	0.3	0.4	0.4	0.7	0.5	0.4	0.4
CME10	0.3	0.4	0.3	0.4	0.5	0.4	0.5	0.4
CME11	0.15	0.3	0.4	0.5	0.8	0.5	0.4	0.3
CME12	0.5	0.6	0.6	0.5	0.3	0.2	0.2	0.3
CME13	0.4	0.5	0.5	0.4	0.4	0.3	0.3	0.4
CME14	0.2	0.4	0.5	0.4	0.7	0.4	0.3	0.4
CME15	0.4	0.6	0.6	0.5	0.4	0.2	0.2	0.3
CME16	0.3	0.5	0.5	0.4	0.5	0.3	0.3	0.4
CME17	0.15	0.2	0.3	0.3	0.8	0.7	0.5	0.5
CME18	0.12	0.2	0.3	0.2	0.9	0.7	0.5	0.7
CME19	0.3	0.4	0.5	0.4	0.5	0.4	0.3	0.4
CME20	0.4	0.5	0.5	0.5	0.4	0.3	0.3	0.3
CME21	0.3	0.5	0.6	0.5	0.5	0.3	0.2	0.3
CME22	0.3	0.6	0.6	0.5	0.5	0.2	0.2	0.3
CME23	0.2	0.5	0.5	0.5	0.7	0.3	0.3	0.3
CME24	0.2	0.4	0.5	0.4	0.7	0.4	0.3	0.4
CME25	0.25	0.4	0.5	0.4	0.6	0.4	0.3	0.4
CME26	0.3	0.5	0.6	0.5	0.5	0.3	0.2	0.3
CME27	0.3	0.4	0.5	0.4	0.5	0.4	0.3	0.4
CME28	0.2	0.3	0.5	0.3	0.7	0.5	0.3	0.5
CME29	0.25	0.25	0.4	0.3	0.6	0.6	0.4	0.5
CME30	0.12	0.2	0.3	0.2	0.9	0.7	0.5	0.7

## Sheet: NSD-BCVA
NAME	BCVA(Baseline)	BCVA(3 Months)	BCVA(6 Months)	BCVA(12 Months)	LogMARBCVA(Baseline)	LogMARBCVA(3 Months)	LogMARBCVA(6 Months)	LogMARBCVA(12 Months)
NSD1	0.12	0.3	0.4	0.4	0.9	0.5	0.4	0.4
NSD2	0.2	0.3	0.3	0.3	0.7	0.5	0.5	0.5
NSD3	0.3	0.5	0.5	0.5	0.5	0.3	0.3	0.3
NSD4	0.25	0.3	0.4	0.5	0.6	0.5	0.4	0.3
NSD5	0.5	0.6	0.6	0.6	0.3	0.2	0.2	0.2
NSD6	0.02	0.04	0.1	0.15	1	1	1	0.8
NSD7	0.12	0.4	0.5	0.4	0.9	0.4	0.3	0.4
NSD8	0.15	0.3	0.4	0.3	0.8	0.5	0.4	0.5
NSD9	0.1	0.12	0.1	0.12	1	0.9	1	0.9
NSD10	0.12	0.2	0.4	0.4	0.9	0.7	0.4	0.4
NSD11	0.05	0.2	0.2	0.15	1	0.7	0.7	0.8
NSD12	0.12	0.2	0.15	0.2	0.9	0.7	0.8	0.7
NSD13	0.1	0.2	0.3	0.3	1	0.7	0.5	0.5
NSD14	0.15	0.2	0.3	0.2	0.8	0.7	0.5	0.7
NSD15	0.12	0.15	0.3	0.3	0.7	0.8	0.5	0.5
NSD16	0.25	0.4	0.5	0.5	0.6	0.4	0.3	0.3
NSD17	0.2	0.4	0.5	0.5	0.7	0.4	0.3	0.3
NSD18	0.01	0.1	0.15	0.3	1	1	0.8	0.5
NSD19	0.15	0.2	0.4	0.3	0.8	0.7	0.4	0.5
NSD20	0.15	0.2	0.3	0.5	0.8	0.7	0.5	0.3
NSD21	0.3	0.4	0.4	0.5	0.5	0.4	0.4	0.3
NSD22	0.4	0.6	0.8	0.8	0.4	0.2	0.1	0.1
NSD23	0.2	0.5	0.5	0.5	0.7	0.3	0.3	0.3
NSD24	0.12	0.15	0.2	0.3	0.9	0.8	0.7	0.5
NSD25	0.3	0.5	0.4	0.5	0.5	0.3	0.4	0.3
NSD26	0.2	0.3	0.3	0.4	0.7	0.5	0.5	0.4
NSD27	0.3	0.5	0.5	0.4	0.5	0.3	0.3	0.4
NSD28	0.15	0.3	0.2	0.25	0.8	0.5	0.7	0.6
NSD29	0.15	0.25	0.3	0.3	0.8	0.6	0.5	0.5
NSD30	0.12	0.15	0.2	0.3	0.9	0.8	0.7	0.5
NSD31	0.3	0.3	0.4	0.4	0.5	0.5	0.4	0.4

## Sheet: ALL DME
NAME	GROUP	GENDER	AGE	Duration of Diabetes	Number of Injections	HbA1C	PDR(1)/NPDR(2)	EZ（0/1/2）	LogMARBCVA(Baseline)	LogMARBCVA(3 Months)	LogMARBCVA(6 Months)	LogMARBCVA(12 Months)	CMT(Baseline)	CMT(3 Months)	CMT(6 Months)	CMT(12 Months)
DRT1	1	MALE	69	12	3	6.5	1	0	0.3	0.2	0.1	0.2	418	291	253	278
DRT2	1	MALE	54	6	4	7.2	2	0	0.4	0.2	0.1	0.1	349	267	282	294
DRT3	1	FEMALE	49	12	5	7.8	1	0	0.4	0.3	0.2	0.3	363	310	300	287
DRT4	1	FEMALE	71	12	3	6.2	2	0	0.5	0.4	0.3	0.3	400	251	278	289
DRT5	1	FEMALE	54	5	5	8.6	1	1	0.8	0.7	0.4	0.3	305	195	207	388
DRT6	1	FEMALE	54	9	5	7.5	2	1	0.7	0.5	0.3	0.2	421	286	280	273
DRT7	1	MALE	52	7	4	7.2	2	0	0.6	0.4	0.3	0.4	310	198	191	275
DRT8	1	MALE	52	7	4	7.8	1	0	0.5	0.5	0.2	0.2	342	300	298	219
DRT9	1	FEMALE	66	10	2	7.9	2	0	0.3	0.3	0.2	0.3	312	231	253	256
DRT10	1	FEMALE	66	5	2	6.9	2	1	0.5	0.4	0.3	0.3	420	337	320	298
DRT11	1	FEMALE	75	5	3	7.1	2	0	0.6	0.3	0.3	0.2	485	222	210	204
DRT12	1	FEMALE	41	12	2	7.3	1	1	0.5	0.3	0.2	0.3	373	333	240	239
DRT13	1	FEMALE	37	12	4	7.5	2	1	0.5	0.3	0.3	0.4	398	182	203	210
DRT14	1	MALE	70	10	1	8.2	1	0	0.4	0.3	0.2	0.2	395	365	334	270
DRT15	1	MALE	53	11	3	8.4	1	0	0.5	0.4	0.3	0.4	379	374	718	362
DRT16	1	MALE	53	8	3	8.3	2	1	0.6	0.5	0.3	0.4	498	451	597	390
DRT17	1	FEMALE	48	12	4	7.8	2	1	0.3	0.1	0.1	0.2	444	401	302	284
DRT18	1	FEMALE	71	8	4	7.6	2	0	0.4	0.2	0.1	0.2	435	178	180	180
DRT19	1	FEMALE	56	6	2	7.2	1	0	0.5	0.2	0.2	0.3	422	405	454	421
DRT20	1	MALE	60	9	2	7.1	1	0	0.6	0.4	0.2	0.3	411	319	307	326
DRT21	1	FEMALE	60	9	3	8	2	0	0.5	0.2	0.2	0.2	331	309	215	205
DRT22	1	FEMALE	47	11	4	7.5	1	2	1	0.7	0.7	0.8	291	219	250	261
DRT23	1	FEMALE	47	4	4	7.8	1	0	0.4	0.2	0.2	0.3	279	255	275	260
DRT24	1	MALE	45	9	5	7.1	2	1	0.8	0.3	0.3	0.4	387	274	234	229
DRT25	1	FEMALE	42	8	5	6.9	1	1	0.7	0.3	0.4	0.3	367	339	270	214
DRT26	1	FEMALE	42	12	5	7	2	0	0.4	0.3	0.2	0.3	397	332	258	232
DRT27	1	MALE	53	12	5	7.5	2	1	0.5	0.4	0.3	0.4	507	426	358	327
DRT28	1	MALE	53	12	4	7.9	2	1	0.5	0.4	0.3	0.4	359	388	366	261
DRT29	1	FEMALE	60	7	2	7.6	1	0	0.5	0.3	0.2	0.3	457	378	285	239
CME1	2	FEMALE	47	8	4	6.5	2	1	0.7	0.4	0.3	0.3	491	319	250	261
CME2	2	FEMALE	47	5	4	7.5	1	1	0.8	0.5	0.4	0.4	479	275	255	260
CME3	2	FEMALE	45	7	5	7.7	1	0	0.5	0.3	0.3	0.4	387	274	234	229
CME4	2	MALE	42	9	5	7.9	2	1	0.7	0.5	0.4	0.4	467	339	270	214
CME5	2	FEMALE	42	7	5	8.5	2	2	1	0.8	0.7	0.8	397	332	258	232
CME6	2	FEMALE	53	8	5	8.9	1	1	0.9	0.7	0.8	0.7	527	414	364	326
CME7	2	MALE	53	6	5	7.6	1	0	0.7	0.4	0.4	0.4	545	388	366	261
CME8	2	MALE	60	12	4	9.5	2	0	0.4	0.3	0.4	0.3	457	378	285	239
CME9	2	FEMALE	36	6	4	9	2	1	0.7	0.5	0.4	0.4	454	397	341	210
CME10	2	FEMALE	71	10	4	8.6	2	1	0.5	0.4	0.5	0.4	446	383	307	264
CME11	2	FEMALE	72	20	4	8.1	2	2	0.8	0.5	0.4	0.3	472	359	191	195
CME12	2	FEMALE	56	8	3	8.5	1	0	0.3	0.2	0.2	0.3	393	245	260	256
CME13	2	MALE	47	5	3	9.3	1	0	0.4	0.3	0.3	0.4	480	367	225	225
CME14	2	FEMALE	47	6	3	6.8	1	1	0.7	0.4	0.3	0.4	509	374	270	276
CME15	2	FEMALE	64	8	4	6.5	2	1	0.4	0.2	0.2	0.3	508	375	337	289
CME16	2	FEMALE	64	9	4	7.6	2	1	0.5	0.3	0.3	0.4	473	382	327	317
CME17	2	FEMALE	78	4	5	7.9	2	2	0.8	0.7	0.5	0.5	421	379	284	278
CME18	2	FEMALE	65	10	2	8.1	2	2	0.9	0.7	0.5	0.7	381	275	255	219
CME19	2	FEMALE	62	10	2	8.6	2	1	0.5	0.4	0.3	0.4	387	274	234	229
CME20	2	MALE	58	11	3	8.1	1	0	0.4	0.3	0.3	0.3	367	339	270	214
CME21	2	MALE	58	10	3	8.9	1	1	0.5	0.3	0.2	0.3	397	332	258	232
CME22	2	MALE	60	8	3	9.4	2	1	0.5	0.2	0.2	0.3	456	325	290	216
CME23	2	MALE	49	7	4	7.8	2	1	0.7	0.3	0.3	0.3	545	388	366	261
CME24	2	MALE	49	11	3	8.7	2	0	0.7	0.4	0.3	0.4	457	378	285	239
CME25	2	MALE	69	12	3	9	1	0	0.6	0.4	0.3	0.4	498	397	341	252
CME26	2	FEMALE	69	4	2	7.1	2	1	0.5	0.3	0.2	0.3	506	383	307	264
CME27	2	FEMALE	60	5	2	6.5	1	1	0.5	0.4	0.3	0.4	472	356	359	268
CME28	2	MALE	53	10	2	9.5	2	1	0.7	0.5	0.3	0.5	493	345	360	356
CME29	2	FEMALE	42	4	3	6.7	1	0	0.6	0.6	0.4	0.5	498	384	284	278
CME30	2	MALE	50	6	3	7	1	0	0.9	0.7	0.5	0.7	410	278	256	241
NSD1	3	MALE	65	9	4	9.9	1	2	0.9	0.5	0.4	0.4	546	483	307	264
NSD2	3	MALE	62	9	4	10.3	1	2	0.7	0.5	0.5	0.5	572	259	191	195
NSD3	3	FEMALE	54	9	5	12.1	1	1	0.5	0.3	0.3	0.3	593	445	360	256
NSD4	3	MALE	67	8	5	6.7	2	1	0.6	0.5	0.4	0.3	580	367	225	225
NSD5	3	MALE	48	9	5	7.5	2	0	0.3	0.2	0.2	0.2	509	474	270	276
NSD6	3	FEMALE	67	12	5	7.9	1	2	1	1	1	0.8	608	475	337	289
NSD7	3	MALE	68	8	5	8.2	1	1	0.9	0.4	0.3	0.4	573	482	327	317
NSD8	3	MALE	54	12	4	8.9	1	1	0.8	0.5	0.4	0.5	421	379	284	278
NSD9	3	MALE	54	12	4	9.4	2	1	1	0.9	1	0.9	645	388	366	261
NSD10	3	MALE	56	10	4	9.4	1	0	0.9	0.7	0.4	0.4	457	378	285	239
NSD11	3	FEMALE	54	6	4	10.2	2	2	1	0.7	0.7	0.8	598	397	341	252
NSD12	3	MALE	54	7	3	8.6	1	2	0.9	0.7	0.8	0.7	546	483	307	264
NSD13	3	MALE	46	5	3	7.9	2	1	1	0.7	0.5	0.5	572	456	359	268
NSD14	3	MALE	72	5	3	8.4	1	2	0.8	0.7	0.5	0.7	593	545	460	356
NSD15	3	MALE	56	11	4	9.1	2	2	0.7	0.8	0.5	0.5	598	384	284	278
NSD16	3	FEMALE	70	5	4	9.6	1	1	0.6	0.4	0.3	0.3	535	178	180	180
NSD17	3	FEMALE	38	10	5	10.2	1	2	0.7	0.4	0.3	0.3	422	405	454	291
NSD18	3	MALE	54	5	6	11.6	2	2	1	1	0.8	0.5	511	319	307	326
NSD19	3	MALE	69	6	2	9.6	2	1	0.8	0.7	0.4	0.5	506	195	207	288
NSD20	3	FEMALE	66	12	6	8.9	2	1	0.8	0.7	0.5	0.3	491	268	280	219
NSD21	3	MALE	68	12	3	9.8	1	1	0.5	0.4	0.4	0.3	578	456	356	268
NSD22	3	FEMALE	61	6	3	10.2	1	0	0.4	0.2	0.1	0.1	498	305	268	305
NSD23	3	MALE	48	9	4	11	1	1	0.7	0.3	0.3	0.3	456	305	268	286
NSD24	3	MALE	46	10	3	8.7	2	2	0.9	0.8	0.7	0.5	398	298	256	298
NSD25	3	MALE	60	12	3	8.6	2	1	0.5	0.3	0.4	0.3	405	306	301	298
NSD26	3	FEMALE	72	8	2	6.3	1	0	0.7	0.5	0.5	0.4	432	356	265	266
NSD27	3	MALE	61	5	2	9	2	1	0.5	0.3	0.3	0.4	489	356	305	298
NSD28	3	MALE	60	8	2	8.9	1	2	0.8	0.5	0.7	0.6	398	300	268	235
NSD29	3	MALE	55	8	3	7.5	2	1	0.8	0.6	0.5	0.5	578	365	356	267
NSD30	3	MALE	58	12	3	8.6	2	2	0.9	0.8	0.7	0.5	516	389	325	320
NSD31	3	FEMALE	67	12	6	10.1	1	2	0.5	0.5	0.4	0.4	536	345	300	269

## Sheet: Duration of Diabetes
DRT	CME	NSD
12	8	9
6	5	9
12	7	9
12	9	8
5	7	9
9	8	12
7	6	8
7	12	12
10	6	12
5	10	10
5	20	6
12	8	7
12	5	5
10	6	5
11	8	11
8	9	5
12	4	10
8	10	5
6	10	6
9	11	12
9	10	12
11	8	6
4	7	9
9	11	10
8	12	12
12	4	8
12	5	5
12	10	8
7	4	8
	6	12
		12
